# Supplementary material for: Laboratory and field evaluation of the STANDARD Q and Panbio™ SARS-CoV-2 antigen rapid test in Namibia using nasopharyngeal samples
Source: PLoS One. 2022 Sep 27;17(9):e0269329. doi: 10.1371/journal.pone.0269329 (PMC9514621; doi:10.1371/journal.pone.0269329)
Supplement: S1 Dataset — (XLSX) [file pone.0269329.s001.xlsx]

## Sheet: Laboratory
CT value RT-PCR	PanbioTM Covid-19 Ag (pos/neg)	STANDARD Q (pos/neg)
26	pos	pos
26	pos	pos
26	pos	pos
25	pos	pos
22	pos	pos
26	pos	pos
24	pos	pos
25	pos	pos
28	pos	pos
21	pos	pos
21	pos	pos
17	pos	pos
30	neg	neg
24	pos	pos
20	neg	neg
25	pos	pos
26	pos	pos
29	pos	pos
27	pos	pos
29	neg	pos
24	pos	pos
28	pos	pos
30	neg	neg
31	pos	pos
32	neg	neg
33	neg	neg
37	neg	neg
39	neg	neg
36	neg	neg
35	neg	neg
24	pos	pos
24	pos	pos
23	pos	pos
27	pos	pos
26	pos	pos
27	pos	pos
17	pos	pos
22	pos	pos
24	pos	pos
25	pos	pos
26	pos	pos
26	pos	pos
27	pos	pos
23	pos	pos
23	pos	pos
24	pos	pos
26	pos	pos
19	pos	pos
21	pos	pos
21	pos	pos
22	pos	pos
23	pos	pos
18	pos	pos
28	neg	pos
22	pos	pos
26	neg	neg
22	pos	pos
21	pos	pos
21	pos	pos
22	pos	pos
24	pos	pos
20	pos	pos
20	pos	pos
20	pos	pos
28	pos	pos
22	pos	pos
23	pos	pos
17	pos	pos
20	pos	pos
25	pos	pos
26	pos	pos
27	pos	pos
22	pos	pos
22	pos	pos
20	pos	pos
24	pos	pos
16	pos	pos
21	pos	pos
26	pos	pos
25	pos	pos
	neg	neg
	neg	neg
	neg	neg
	neg	neg
	invalid	neg
	neg	neg
	neg	neg
	neg	neg
	neg	neg
	neg	neg
	neg	neg
	neg	neg
	neg	neg
	neg	neg
	neg	neg
	neg	neg
	neg	neg
	neg	neg
	neg	neg
	neg	neg
	neg	neg
	neg	neg
	neg	neg
	neg	neg
	neg	neg
	neg	neg
	neg	neg
	neg	neg
	neg	neg
	neg	neg
	neg	neg
	neg	neg
	neg	neg
	neg	neg
	neg	neg
	neg	neg
	neg	neg
	neg	neg
	neg	neg
	neg	neg
	neg	neg
	neg	pos
	neg	neg
	neg	neg
	neg	neg
	neg	neg
	neg	neg
	neg	neg
	neg	neg
	neg	neg
	neg	neg
	neg	neg
	neg	neg
	neg	neg
	neg	neg
	neg	neg
	neg	neg
	neg	neg
	neg	neg
	neg	neg
	neg	neg
	neg	neg
	neg	neg
	neg	neg
	neg	neg
	neg	neg
	neg	neg
	neg	neg
	neg	neg
	neg	neg
	neg	neg
	neg	neg
	neg	neg
	neg	neg
	neg	neg
	neg	neg
	neg	neg
	neg	neg
	neg	neg
	neg	neg

## Sheet: Field
STANDARD Q	RT-PCR	Symptoms	fever	cough	sore throat	Diarrhea	loss of smell	chills	shortness of breath	myalgia	vomiting	loss of taste	runny nose	Headache	blocked nose	Chest pain
negative	negative		No	Yes	Yes	No	Yes	No	No	No	No	Yes	No	Yes	No	No
negative	negative		No	Yes	No	No	No	No	No	No	No	No	Yes	No	No	Yes
negative	negative		No	Yes	No	No	No	No	Yes	No	No	No	No	Yes	Yes	No
positive	negative		No	Yes	No	No	No	No	No	No	No	No	No	No	Yes	No
negative	negative		No	Yes	Yes	No	Yes	No	No	No	No	No	No	No	No	Yes
positive	positive	2	No	Yes	No	No	No	No	No	No	No	No	Yes	No	No	No
negative	negative		No	Yes	No	No	No	No	No	No	No	No	No	No	No	No
negative	negative		Yes	Yes	No	No	No	No	No	No	No	No	No	No	No	Yes
negative	negative		No	No	No	No	No	No	No	No	No	No	No	No	Yes	No
negative	negative		No	No	No	No	No	No	No	No	No	No	Yes	No	No	No
negative	negative		No	Yes	No	No	No	Yes	No	No	No	No	No	Yes	No	No
negative	negative		No	No	No	No	No	Yes	No	No	No	No	No	Yes	No	No
positive	positive	3	No	Yes	Yes	No	No	No	No	No	No	No	Yes	No	No	No
negative	negative		No	Yes	Yes	No	No	No	No	No	No	No	No	No	No	No
negative	negative		No	No	Yes	No	No	No	No	No	No	No	No	Yes	No	No
negative	negative		No	Yes	Yes	No	No	No	No	No	No	Yes	No	No	No	No
negative	negative		No	Yes	Yes	No	No	No	No	No	No	No	No	No	No	No
negative	negative		No	No	No	No	No	No	No	No	No	No	No	Yes	No	No
negative	negative		No	Yes	Yes	No	No	No	No	No	No	No	No	No	No	No
negative	negative		No	Yes	Yes	No	No	No	Yes	No	No	No	No	No	No	No
negative	negative		No	Yes	Yes	No	No	No	No	No	No	No	No	Yes	No	No
negative	negative		No	Yes	No	No	No	No	No	No	No	No	No	Yes	No	Yes
negative	negative		No	Yes	No	No	No	No	No	No	No	No	No	Yes	No	No
negative	negative		Yes	Yes	No	No	No	No	No	No	No	No	No	No	No	Yes
negative	negative		No	No	Yes	No	Yes	No	No	No	No	No	No	No	No	No
negative	negative		Yes	Yes	Yes	No	No	No	No	Yes	No	No	No	No	Yes	No
negative	positive	2	No	No	No	No	No	No	No	No	No	No	Yes	Yes	No	No
negative	positive	1	No	No	No	No	No	No	No	No	No	No	No	Yes	No	No
negative	negative		No	No	Yes	No	No	No	No	No	No	No	Yes	No	No	Yes
negative	negative		Yes	No	No	No	No	No	No	Yes	No	No	No	No	No	No
negative	positive	3	No	Yes	Yes	No	No	No	No	No	No	No	No	Yes	No	No
negative	negative		No	Yes	Yes	No	No	No	No	No	No	No	No	Yes	No	No
positive	positive	3	No	Yes	No	No	No	No	No	No	No	No	No	Yes	No	No
negative	positive	1	No	No	No	No	No	No	No	No	No	No	No	Yes	No	No
positive	positive	3	No	Yes	No	No	No	No	No	No	No	No	Yes	Yes	No	No
positive	positive	4	No	No	No	No	No	Yes	No	No	No	No	Yes	Yes	No	No
negative	negative		No	No	No	No	No	No	No	No	No	No	No	Yes	No	No
negative	negative		No	No	No	No	No	No	No	No	No	No	Yes	No	No	No
negative	negative		No	Yes	No	No	No	No	No	No	No	No	Yes	No	No	No
negative	negative		No	Yes	No	No	No	No	No	No	No	No	No	No	No	No
positive	positive	1	No	Yes	No	No	No	No	No	No	No	No	No	No	No	No
negative	positive	2	No	No	No	Yes	No	No	No	No	Yes	No	No	No	No	No
negative	negative		No	Yes	Yes	No	No	No	No	No	No	No	No	No	No	No
positive	positive	2	No	Yes	No	No	No	No	No	No	No	No	No	Yes	No	No
negative	negative		No	No	No	No	No	No	No	Yes	No	No	No	Yes	Yes	No
negative	negative		No	Yes	Yes	No	Yes	Yes	No	No	No	Yes	No	No	No	No
negative	negative		No	No	Yes	Yes	No	No	No	No	No	Yes	No	No	No	No
negative	negative		Yes	Yes	No	Yes	Yes	No	No	Yes	No	No	No	No	No	No
negative	negative		No	No	Yes	No	Yes	No	No	No	No	Yes	No	No	No	No
negative	negative		No	Yes	No	No	No	No	No	No	No	Yes	No	Yes	No	No
negative	negative		No	No	No	Yes	Yes	Yes	No	No	No	Yes	No	No	No	No
negative	negative		No	Yes	No	No	No	No	No	No	No	No	Yes	No	No	No
negative	negative		No	No	Yes	No	No	Yes	No	No	No	No	No	No	No	No
positive	positive	2	No	No	No	No	No	No	No	No	No	No	No	Yes	No	No
negative	negative		No	No	No	No	No	No	No	No	No	No	No	Yes	No	No
positive	positive	3	No	Yes	No	No	Yes	No	No	No	No	Yes	Yes	No	No	No
negative	negative		No	No	No	Yes	No	Yes	No	No	No	No	No	No	No	Yes
negative	negative		Yes	Yes	No	No	No	No	No	No	No	Yes	No	No	Yes	No
negative	positive	2	No	Yes	No	No	No	Yes	No	No	No	No	Yes	No	No	No
negative	positive	3	No	No	Yes	No	No	No	No	No	No	Yes	No	Yes	No	No
negative	negative		No	No	No	No	No	No	No	No	No	No	No	Yes	No	No
negative	negative		Yes	Yes	Yes	Yes	No	No	No	No	No	No	No	Yes	No	Yes
negative	positive	3	No	Yes	Yes	No	Yes	No	No	No	No	Yes	No	No	No	No
negative	negative		Yes	Yes	Yes	No	No	No	No	No	No	No	Yes	No	No	No
negative	negative		No	Yes	No	No	Yes	No	No	No	No	Yes	Yes	Yes	No	No
negative	negative		No	No	No	No	No	No	No	No	No	No	No	Yes	No	No
negative	negative		Yes	Yes	Yes	No	No	No	Yes	No	No	No	Yes	No	No	No
negative	negative		No	No	Yes	No	Yes	No	No	No	No	Yes	No	No	No	No
negative	negative		No	No	No	No	No	No	No	No	No	No	No	No	No	No
negative	negative		No	Yes	No	No	No	Yes	No	Yes	No	No	No	No	No	Yes
negative	negative		No	No	No	No	No	No	Yes	No	No	No	No	No	No	Yes
negative	negative		No	No	No	No	No	Yes	No	No	No	No	No	Yes	No	No
positive	positive	4	No	yes	Yes	No	No	No	No	No	No	No	Yes	Yes	No	No
negative	positive	4	Yes	yes	Yes	No	No	No	No	Yes	No	No	No	No	No	No
negative	negative		No	Yes	Yes	No	No	No	No	No	No	No	Yes	No	No	No
negative	negative		No	No	No	No	No	No	No	Yes	No	No	Yes	Yes	No	No
negative	negative		No	Yes	No	No	No	No	No	No	No	No	No	No	No	No
negative	negative		No	No	No	No	No	No	No	No	No	No	No	Yes	No	No
negative	negative		No	No	Yes	Yes	No	No	No	No	No	No	No	No	No	No
negative	negative		No	No	No	No	No	No	No	No	No	No	No	Yes	No	No
negative	negative		No	Yes	No	No	No	No	No	No	No	No	Yes	Yes	Yes	No
positive	positive	5	No	Yes	No	No	Yes	Yes	No	No	No	Yes	Yes	No	No	No
negative	negative		No	Yes	No	No	No	No	No	No	No	No	No	No	No	No
negative	positive	6	No	No	No	No	Yes	No	No	Yes	No	Yes	No	No	No	No
negative	negative		No	Yes	No	No	No	No	No	No	No	Yes	No	Yes	No	No
negative	negative		No	Yes	No	No	No	No	No	No	No	No	No	Yes	No	No
positive	positive	5	No	Yes	Yes	No	No	Yes	No	Yes	No	No	No	No	No	No
negative	negative		No	No	No	No	No	Yes	No	No	No	No	No	Yes	No	No
negative	negative		No	No	No	No	No	No	No	No	No	No	Yes	Yes	No	No
negative	negative		No	No	No	No	No	No	No	No	No	No	No	Yes	No	No
negative	negative		No	Yes	No	No	No	Yes	No	No	No	No	Yes	No	No	No
negative	negative		MV	MV	MV	MV	MV	MV	MV	MV	MV	MV	MV	MV	MV	MV
negative	negative		No	Yes	No	No	No	No	No	No	No	No	No	Yes	Yes	No
negative	positive	2	No	Yes	No	No	No	No	No	No	No	No	Yes	No	No	No
negative	negative		No	No	Yes	No	Yes	No	No	No	No	Yes	No	No	No	No
negative	negative		No	Yes	Yes	Yes	No	No	No	No	No	No	No	Yes	No	Yes
positive	positive	2	No	Yes	No	No	No	No	No	No	No	No	No	Yes	No	No
positive	positive	3	No	Yes	Yes	No	No	No	No	No	No	No	No	Yes	No	No
positive	positive	MV	MV	MV	MV	MV	MV	MV	MV	MV	MV	MV	MV	MV	MV	MV
negative	negative	MV	MV	MV	MV	MV	MV	MV	MV	MV	MV	MV	MV	MV	MV	MV
positive	positive	1	No	No	No	No	No	No	No	No	No	No	No	No	No	No
negative	negative		No	No	No	No	Yes	No	No	No	No	Yes	No	Yes	No	No
negative	negative		No	Yes	No	Yes	No	No	No	No	No	No	Yes	No	No	No
negative	positive	3	Yes	No	No	No	No	Yes	No	Yes	No	No	No	No	No	No
negative	positive		No	Yes	No	No	Yes	No	No	Yes	No	Yes	No	Yes	No	No
negative	negative		No	No	No	No	No	No	Yes	No	No	No	No	Yes	No	No
negative	negative		No	Yes	No	No	No	No	No	No	No	No	No	No	No	No
negative	negative		No	No	No	No	No	No	No	No	No	No	Yes	No	No	No
negative	negative		No	No	No	No	No	No	No	No	No	No	Yes	No	No	No
negative	negative		Yes	Yes	Yes	No	No	No	No	No	No	Yes	No	Yes	No	No
negative	negative		No	Yes	No	No	No	No	No	No	No	No	No	Yes	No	No
negative	negative		No	Yes	No	No	No	No	No	Yes	No	No	No	Yes	No	No
negative	positive
negative	negative
negative	negative
negative	negative
negative	positive
negative	negative
negative	negative
negative	negative
negative	negative
negative	negative
negative	negative
negative	negative
positive	positive
negative	negative
negative	negative
negative	negative
negative	negative
negative	negative
negative	negative
negative	negative
negative	negative
positive	positive
negative	negative
negative	negative
negative	negative
negative	negative
negative	negative
negative	negative
negative	negative
negative	negative
negative	negative
negative	negative
negative	negative
negative	negative
negative	negative
negative	negative
negative	negative
negative	negative
negative	negative
negative	negative
negative	negative
negative	negative
negative	negative
negative	negative
negative	negative
negative	negative
negative	negative
negative	negative
negative	negative
negative	negative
negative	negative
positive	positive
positive	positive
negative	negative
negative	negative
negative	negative
negative	negative
negative	negative
negative	negative
negative	negative
negative	positive
